# Supplementary material for: Benefit-cost analysis of raccoon rabies control in Ontario, Canada
Source: PLoS Negl Trop Dis. 2025 Nov 26;19(11):e0013696. doi: 10.1371/journal.pntd.0013696 (PMC12704859; doi:10.1371/journal.pntd.0013696)
Supplement: S1 Data — (XLSX) [file pntd.0013696.s001.xlsx]

## Sheet: Sheet1
		Cost savings per component (α= low)				Cost savings per component (α= med)				Cost savings per component (α= high)
Year	HPS	PEP	AT	INVT	Total savings	PEP	AT	INVT	Total Savings	PEP	AT	INVT	Total Savings
2015	0	0	0	0	0	0	0	0	0	0	0	0	0
2016	482927	188834	65195.1	54087.8	308117	586735	94170.8	504176	1.18508e+06	890218	695415	1.27493e+06	2.86056e+06
2017	5521343	2.15896e+06	745381	618390	3.52273e+06	6.70818e+06	1.07666e+06	5.76428e+06	1.35491e+07	1.01779e+07	7.95073e+06	1.45763e+07	3.2705e+07
2018	7330428	2.86634e+06	989608	821008	4.67696e+06	8.90614e+06	1.42943e+06	7.65297e+06	1.79885e+07	1.35128e+07	1.05558e+07	1.93523e+07	4.34209e+07
2019	8582144	3.35579e+06	1.15859e+06	961200	5.47558e+06	1.04269e+07	1.67352e+06	8.95976e+06	2.10602e+07	1.58202e+07	1.23583e+07	2.26569e+07	5.08353e+07
2020	7983857	3.12185e+06	1.07782e+06	894192	5.09386e+06	9.70003e+06	1.55685e+06	8.33515e+06	1.9592e+07	1.47173e+07	1.14968e+07	2.10774e+07	4.72914e+07
2021	8568675	3.35052e+06	1.15677e+06	959692	5.46699e+06	1.04106e+07	1.67089e+06	8.9457e+06	2.10271e+07	1.57953e+07	12338892	22621302	5.07555e+07
2022	10566311	4.13164e+06	1.42645e+06	1.18343e+06	6.74152e+06	1.28376e+07	2.06043e+06	1.10312e+07	2.59293e+07	1.94777e+07	1.52155e+07	2.78951e+07	6.25883e+07
2023	11193169	4.37675e+06	1.51108e+06	1.25363e+06	7.14147e+06	1.35992e+07	2.18267e+06	1.16857e+07	2.74675e+07	2.06333e+07	1.61182e+07	2.955e+07	6.63014e+07
2024	11518175	4.50384e+06	1.55495e+06	1.29004e+06	7.34883e+06	1.39941e+07	2.24604e+06	1.2025e+07	2.82651e+07	2.12324e+07	16586172	30407982	6.82265e+07
2025	11912264	4.65793e+06	1.60816e+06	1.33417e+06	7.60026e+06	1.44729e+07	2.32289e+06	1.24364e+07	2.92322e+07	2.19588e+07	1.71537e+07	3.14484e+07	7.05609e+07
Total	83659293	3.27125e+07	1.1294e+07	9.36984e+06	5.33763e+07	1.01642e+08	1.63136e+07	8.73403e+07	2.05296e+08	1.54216e+08	1.20469e+08	2.20861e+08	4.95546e+08
*In 2023 CAD
PEP		2793
AT		300
INVT		200
Inflation rate		0.03
Discount rate		0.03
Real discount rate		0	A nominal discount rate that is equal to the inflation rate cancels each other out and the real discount rate is zero.
			A zero real discount rate means you value future real cash flows exactly the same as today’s.
